# Supplementary material for: Construction of TUATinsecta database that integrated plant and insect database for screening phytophagous insect metabolic products with medicinal potential
Source: Sci Rep. 2020 Oct 15;10:17509. doi: 10.1038/s41598-020-74590-z (PMC7566601; doi:10.1038/s41598-020-74590-z)
Supplement: Supplementary file 2 — Supplementary Table 2. [file 41598_2020_74590_MOESM2_ESM.xlsx]

## Sheet: HepG2 
	Supplementary Table 2-a						Supplementary Table 2-b
	Samples		Concentration of extraction (μg/mL)				Samples		Concentration of extraction (μg/mL)
			1	10	100				1	10	100
	Frass from Poncirus trifoliata	Hex ext.	1	2	3		Leaves from Poncirus trifoliata	Hex ext.	1	1	4
		CHCl3 ext.	1	3	5			CHCl3 ext.	1	1	4
		MeOH ext.	1	2	3			MeOH ext.	1	1	1
	Frass from Zanthoxylum piperitum	Hex ext.	1	1	1		Leaves from Zanthoxylum piperitum	Hex ext.	1	1	1
		CHCl3 ext.	1	1	1			CHCl3 ext.	1	1	1
		MeOH ext.	1	1	1			MeOH ext.	1	1	1
	Frass from Citrus sudachi	Hex ext.	2	2	2		Leaves from Citrus sudachi	Hex ext.	1	1	1
		CHCl3 ext.	2	2	2			CHCl3 ext.	1	1	1
		MeOH ext.	2	2	2			MeOH ext.	1	1	1
	Frass from Citrus natsudaidai	Hex ext.	1	1	1		Leaves from Citrus natsudaidai	Hex ext.	1	1	1
		CHCl3 ext.	1	1	1			CHCl3 ext.	1	1	3
		MeOH ext.	1	1	1			MeOH ext.	1	1	1
	Frass from Citrus junos	Hex ext.	1	1	2		Leaves from Citrus junos	Hex ext.	1	1	1
		CHCl3 ext.	1	1	4			CHCl3 ext.	1	1	3
		MeOH ext.	1	1	1			MeOH ext.	1	1	1

## Sheet: Hela
	Supplementary Table 2-c							Supplementary Table 2-d
	Samples		Concentration of extraction (μg/mL)					Samples		Concentration of extraction (μg/mL)
			1	10	100					1	10	100
	Frass from Poncirus trifoliata	Hex ext.	1	1	1			Leaves from Poncirus trifoliata	Hex ext.	1	1	3
		CHCl3 ext.	1	1	3				CHCl3 ext.	1	1	3
		MeOH ext.	1	1	1				MeOH ext.	1	1	1
	Frass from Zanthoxylum piperitum	Hex ext.	1	1	1			Leaves from Zanthoxylum piperitum	Hex ext.	1	1	1
		CHCl3 ext.	1	1	1				CHCl3 ext.	1	1	1
		MeOH ext.	1	1	1				MeOH ext.	1	1	1
	Frass from Citrus sudachi	Hex ext.	1	1	1			Leaves from Citrus sudachi	Hex ext.	1	1	1
		CHCl3 ext.	1	1	1				CHCl3 ext.	1	1	1
		MeOH ext.	1	1	1				MeOH ext.	1	1	1
	Frass from Citrus natsudaidai	Hex ext.	1	1	1			Leaves from Citrus natsudaidai	Hex ext.	1	1	1
		CHCl3 ext.	1	1	1				CHCl3 ext.	1	1	2
		MeOH ext.	1	1	1				MeOH ext.	1	1	2
	Frass from Citrus junos	Hex ext.	1	1	1			Leaves from Citrus junos	Hex ext.	1	1	1
		CHCl3 ext.	1	1	1				CHCl3 ext.	1	1	3
		MeOH ext.	1	1	1				MeOH ext.	1	1	1

## Sheet: MIA-Paca2
	Supplementary Table 2-e							Supplementary Table 2-f
	Samples		Concentration of extraction (μg/mL)					Samples		Concentration of extraction (μg/mL)
			1	10	100					1	10	100
	Frass from Poncirus trifoliata	Hex ext.	2	2	3			Leaves from Poncirus trifoliata	Hex ext.	1	2	3
		CHCl3 ext.	3	5	5				CHCl3 ext.	1	1	2
		MeOH ext.	2	2	2				MeOH ext.	1	1	1
	Frass from Zanthoxylum piperitum	Hex ext.	1	1	1			Leaves from Zanthoxylum piperitum	Hex ext.	1	1	1
		CHCl3 ext.	1	1	1				CHCl3 ext.	1	1	1
		MeOH ext.	1	1	1				MeOH ext.	1	1	1
	Frass from Citrus sudachi	Hex ext.	1	2	4			Leaves from Citrus sudachi	Hex ext.	1	2	1
		CHCl3 ext.	1	2	4				CHCl3 ext.	1	3	1
		MeOH ext.	1	1	1				MeOH ext.	1	1	1
	Frass from Citrus natsudaidai	Hex ext.	2	2	2			Leaves from Citrus natsudaidai	Hex ext.	1	1	1
		CHCl3 ext.	2	2	2				CHCl3 ext.	1	1	1
		MeOH ext.	2	2	3				MeOH ext.	1	1	1
	Frass from Citrus junos	Hex ext.	2	3	3			Leaves from Citrus junos	Hex ext.	1	1	1
		CHCl3 ext.	3	2	3				CHCl3 ext.	1	2	3
		MeOH ext.	3	3	3				MeOH ext.	1	1	2

## Sheet: Pupa
	Supplementary Table 2-g
	Samples	Concentration of CHCl3 ext (μg/mL)
		1	10	100
	HepG2	1	1	1
	HeLa	1	1	1
	MIA Paca-2	1	1	1
