# Supplementary material for: Construction of TUATinsecta database that integrated plant and insect database for screening phytophagous insect metabolic products with medicinal potential
Source: Sci Rep. 2020 Oct 15;10:17509. doi: 10.1038/s41598-020-74590-z (PMC7566601; doi:10.1038/s41598-020-74590-z)
Supplement: Supplementary file 3 — Supplementary Table 3. [file 41598_2020_74590_MOESM3_ESM.xlsx]

## Sheet: HepG2
	Supplementary Table 3-a
		IC50 (μg/mL)
	Sample	Hex ext.	CHCl3 ext.	MeOH ext.
	frass from P. trifoliata	> 100	11.8	> 100
	pupa from P. trifoliata	> 100	> 100	> 100
	leaves from P. trifoliata	> 100	11.8	> 100
	frass from Z. piperitum,	> 100	> 100	> 100
	leaves from Z. piperitum	> 100	> 100	> 100
	frass from C. sudachi	> 100	> 100	> 100
	leaves from C. sudachi	> 100	> 100	> 100
	frass from C. natsudaidai,	> 100	> 100	> 100
	leaves from C. natsudaidai	> 100	> 100	> 100
	frass from C. junos	> 100	> 100	73.6
	leaves from C. junos	> 100	> 100	> 100

## Sheet: Hela
		Supplementary Table 3-b
			IC50 (μg/mL)
		Sample	Hex ext.	CHCl3 ext.	MeOH ext.
		frass from P. trifoliata	> 100	51.8	> 100
		pupa from P. trifoliata	> 100	> 100	> 100
		leaves from P. trifoliata	25	> 100	51.8
		frass from Z. piperitum,	> 100	> 100	> 100
		leaves from Z. piperitum	> 100	> 100	> 100
		frass from C. sudachi	> 100	> 100	> 100
		leaves from C. sudachi	> 100	> 100	> 100
		frass from C. natsudaidai,	> 100	> 100	> 100
		leaves from C. natsudaidai	> 100	> 100	> 100
		frass from C. junos	> 100	6.3	> 100
		leaves from C. junos	> 100	> 100	> 100

## Sheet: MIA-Paca2
	Supplementary Table 3-c
		IC50 (μg/mL)
	Sample	Hex ext.	CHCl3 ext.	MeOH ext.
	frass from P. trifoliata	> 100	3.7	> 100
	pupa from P. trifoliata	> 100	> 100	> 100
	leaves from P. trifoliata	> 100	> 100	> 100
	frass from Z. piperitum,	> 100	> 100	> 100
	leaves from Z. piperitum	> 100	> 100	> 100
	frass from C. sudachi	> 100	63	> 100
	leaves from C. sudachi	> 100	> 100	> 100
	frass from C. natsudaidai,	> 100	> 100	> 100
	leaves from C. natsudaidai	> 100	> 100	> 100
	frass from C. junos	> 100	6.7	> 100
	leaves from C. junos	> 100	> 100	> 100
