# Supplementary material for: Construction of TUATinsecta database that integrated plant and insect database for screening phytophagous insect metabolic products with medicinal potential
Source: Sci Rep. 2020 Oct 15;10:17509. doi: 10.1038/s41598-020-74590-z (PMC7566601; doi:10.1038/s41598-020-74590-z)
Supplement: Supplementary file 4 — Supplementary Table 4. [file 41598_2020_74590_MOESM4_ESM.xlsx]

## Sheet: Sheet1
Chemical formula	Substances	Plant name	Reference（plant-compound）	Genus	Family		Biological activity
C12H8O4	Bergaptan	Poncirus trifoliata	Xu,Chem.Pharm.Bull.,56,(2008),839	Poncirus	Rutaceae	Plantae	cause impairment of DNA synthesis in combination with UV		Harborne,Phytochemical Dictionary Second Edition,Taylor and Francis,(1999),Chapter35
C12H8O4	Bergaptan	Poncirus trifoliata	Xu,Chem.Pharm.Bull.,56,(2008),839	Poncirus	Rutaceae	Plantae	lethal and clastogenic effects on cells in tissue culture	Mammalia	Harborne,Phytochemical Dictionary Second Edition,Taylor and Francis,(1999),Chapter35
C12H8O4	Bergaptan	Poncirus trifoliata	Xu,Chem.Pharm.Bull.,56,(2008),839	Poncirus	Rutaceae	Plantae	lethal and mutagenic photosensitising effects	Bacteria	Harborne,Phytochemical Dictionary Second Edition,Taylor and Francis,(1999),Chapter35
C12H8O4	Bergaptan	Poncirus trifoliata	Xu,Chem.Pharm.Bull.,56,(2008),839	Poncirus	Rutaceae	Plantae	toxic	Bufo	Harborne,Phytochemical Dictionary Second Edition,Taylor and Francis,(1999),Chapter35
C12H8O4	Bergaptan	Poncirus trifoliata	Xu,Chem.Pharm.Bull.,56,(2008),839	Poncirus	Rutaceae	Plantae	toxic	Pisciformes	Harborne,Phytochemical Dictionary Second Edition,Taylor and Francis,(1999),Chapter35
C12H8O4	Bergaptan	Poncirus trifoliata	Xu,Chem.Pharm.Bull.,56,(2008),839	Poncirus	Rutaceae	Plantae	toxic, and carry the Schistosoma parasite	Gastropoda	Harborne,Phytochemical Dictionary Second Edition,Taylor and Francis,(1999),Chapter35
C12H8O4	Bergaptan	Poncirus trifoliata	Xu,Chem.Pharm.Bull.,56,(2008),839	Poncirus	Rutaceae	Plantae	used as an ingredient in suntan preparations		Harborne,Phytochemical Dictionary Second Edition,Taylor and Francis,(1999),Chapter35
C12H8O4	Bergaptan	Poncirus trifoliata	Xu,Chem.Pharm.Bull.,56,(2008),839	Poncirus	Rutaceae	Plantae	used in the treatment of leukoderma (vitiligo) and psoriasis, but less effective than psoralen		Harborne,Phytochemical Dictionary Second Edition,Taylor and Francis,(1999),Chapter35
C11H6O4	Xanthotoxol;8-Hydroxyanthotoxol	Poncirus trifoliata	Harborne,Phytochemical Dictionary Second Edition,Taylor and Francis,(1999),Chapter35	Poncirus	Rutaceae	Plantae	inhibit HeLa-cell proliferation		Harborne,Phytochemical Dictionary Second Edition,Taylor and Francis,(1999),Chapter35
C28H34O15	Hesperidin	Poncirus trifoliata	Harborne,Phytochemical Dictionary Second Edition,Taylor and Francis,(1999),Chapter36	Poncirus	Rutaceae	Plantae	oviposition stimulant	Papilio protenor	Harborne,Phytochemical Dictionary Second Edition,Taylor and Francis,(1999),Chapter36
C28H34O15	Hesperidin	Poncirus trifoliata	Harborne,Phytochemical Dictionary Second Edition,Taylor and Francis,(1999),Chapter36	Poncirus	Rutaceae	Plantae	oviposition stimulant	Papilio xuthus	Harborne,Phytochemical Dictionary Second Edition,Taylor and Francis,(1999),Chapter36
C27H32O14	Naringin	Poncirus trifoliata	Han,Chem.Pharm.Bull.,55,(2007),1270	Poncirus	Rutaceae	Plantae	antiperoxidative activity		Harborne,Phytochemical Dictionary Second Edition,Taylor and Francis,(1999),Chapter36
C27H32O14	Naringin	Poncirus trifoliata	Han,Chem.Pharm.Bull.,55,(2007),1270	Poncirus	Rutaceae	Plantae	bitter tasting, 1/5 as bitter as quinine		Harborne,Phytochemical Dictionary Second Edition,Taylor and Francis,(1999),Chapter36
C27H32O14	Naringin	Poncirus trifoliata	Han,Chem.Pharm.Bull.,55,(2007),1270	Poncirus	Rutaceae	Plantae	oviposition stimulant	Papilio protenor	Harborne,Phytochemical Dictionary Second Edition,Taylor and Francis,(1999),Chapter36
C28H34O14	Poncirin;Isosakuranetin-7-O-beta-D-neohesperidoside	Poncirus trifoliata	Han,Chem.Pharm.Bull.,55,(2007),1270	Poncirus	Rutaceae	Plantae	bitter tasting, 1/5 as bitter as quinine		Harborne,Phytochemical Dictionary Second Edition,Taylor and Francis,(1999),Chapter36
C16H14O4	Alloimperatorin	Poncirus trifoliata	Harborne,Phytochemical Dictionary Second Edition,Taylor and Francis,(1999),Chapter35	Poncirus	Rutaceae	Plantae	act as a growth inhibitor	microorganisms	Harborne,Phytochemical Dictionary Second Edition,Taylor and Francis,(1999),Chapter35
C16H14O4	Alloimperatorin	Poncirus trifoliata	Harborne,Phytochemical Dictionary Second Edition,Taylor and Francis,(1999),Chapter35	Poncirus	Rutaceae	Plantae	exhibit piscicidal activity		Harborne,Phytochemical Dictionary Second Edition,Taylor and Francis,(1999),Chapter35
C16H14O4	Imperatorin	Poncirus trifoliata	Xu,Chem.Pharm.Bull.,56,(2008),839	Poncirus	Rutaceae	Plantae	antimutagenic activity		Harborne,Phytochemical Dictionary Second Edition,Taylor and Francis,(1999),Chapter35
C16H14O4	Imperatorin	Poncirus trifoliata	Xu,Chem.Pharm.Bull.,56,(2008),839	Poncirus	Rutaceae	Plantae	some piscicidal activity		Harborne,Phytochemical Dictionary Second Edition,Taylor and Francis,(1999),Chapter35
C16H14O4	Imperatorin	Poncirus trifoliata	Xu,Chem.Pharm.Bull.,56,(2008),839	Poncirus	Rutaceae	Plantae	toxic	Bufo	Harborne,Phytochemical Dictionary Second Edition,Taylor and Francis,(1999),Chapter35
C16H14O4	Imperatorin	Poncirus trifoliata	Xu,Chem.Pharm.Bull.,56,(2008),839	Poncirus	Rutaceae	Plantae	weak activity against HeLa-cell proliferation		Harborne,Phytochemical Dictionary Second Edition,Taylor and Francis,(1999),Chapter35
C10H8O4	Scopoletin	Poncirus trifoliata	Xu,Chem.Pharm.Bull.,56,(2008),839	Poncirus	Rutaceae	Plantae	hypotensive activity	Animalia	Harborne,Phytochemical Dictionary Second Edition,Taylor and Francis,(1999),Chapter35
C10H8O4	Scopoletin	Poncirus trifoliata	Xu,Chem.Pharm.Bull.,56,(2008),839	Poncirus	Rutaceae	Plantae	act as a bud growth inhibitor	Pisum sativum	Harborne,Phytochemical Dictionary Second Edition,Taylor and Francis,(1999),Chapter35
C10H8O4	Scopoletin	Poncirus trifoliata	Xu,Chem.Pharm.Bull.,56,(2008),839	Poncirus	Rutaceae	Plantae	act as a stimulator of germination	Striga asiatica	Harborne,Phytochemical Dictionary Second Edition,Taylor and Francis,(1999),Chapter35
C10H8O4	Scopoletin	Poncirus trifoliata	Xu,Chem.Pharm.Bull.,56,(2008),839	Poncirus	Rutaceae	Plantae	exhibit antibacterial activity		Harborne,Phytochemical Dictionary Second Edition,Taylor and Francis,(1999),Chapter35
C10H8O4	Scopoletin	Poncirus trifoliata	Xu,Chem.Pharm.Bull.,56,(2008),839	Poncirus	Rutaceae	Plantae	exhibit antifungal activity		Harborne,Phytochemical Dictionary Second Edition,Taylor and Francis,(1999),Chapter35
C10H8O4	Scopoletin	Poncirus trifoliata	Xu,Chem.Pharm.Bull.,56,(2008),839	Poncirus	Rutaceae	Plantae	exhibit spasmolytic activity		Harborne,Phytochemical Dictionary Second Edition,Taylor and Francis,(1999),Chapter35
C9H6O3	7-Hydroxycoumarin;Umbelliferon;Umbelliferone	Poncirus trifoliata	Xu,Chem.Pharm.Bull.,56,(2008),839	Poncirus	Rutaceae	Plantae	antibacterial activity		Harborne,Phytochemical Dictionary Second Edition,Taylor and Francis,(1999),Chapter35
C9H6O3	7-Hydroxycoumarin;Umbelliferon;Umbelliferone	Poncirus trifoliata	Xu,Chem.Pharm.Bull.,56,(2008),839	Poncirus	Rutaceae	Plantae	antifungal activity		Harborne,Phytochemical Dictionary Second Edition,Taylor and Francis,(1999),Chapter35
C9H6O3	7-Hydroxycoumarin;Umbelliferon;Umbelliferone	Poncirus trifoliata	Xu,Chem.Pharm.Bull.,56,(2008),839	Poncirus	Rutaceae	Plantae	used in sunscreen lotions and creams		Harborne,Phytochemical Dictionary Second Edition,Taylor and Francis,(1999),Chapter35
These data obtained from the KNApSAcK database. The original KNApSAcK database metabolite information like “spectra” are available.
